# Supplementary material for: Infestation Patterns and Climate-Based Projections for European Spongy Moth (Lymantria dispar) in Whirlpool Forest, Ontario, Canada
Source: Biology (Basel). 2025 Oct 28;14(11):1506. doi: 10.3390/biology14111506 (PMC12650152; doi:10.3390/biology14111506)
Supplement: Supplementary file 1 [file biology-14-01506-s001.zip]

Archive with 1 entries (1 files):
- biology-3882273-supplementary.csv
