# Supplementary material for: Infestation Patterns and Climate-Based Projections for European Spongy Moth (Lymantria dispar) in Whirlpool Forest, Ontario, Canada
Source: Biology (Basel). 2025 Oct 28;14(11):1506. doi: 10.3390/biology14111506 (PMC12650152; doi:10.3390/biology14111506)
Supplement: Supplementary file 1 [file biology-14-01506-s001.zip › biology-3882273-supplementary.csv]

NPCWhirlpoolForest Mar25 2022
Assessing spongy moth			Are there	New or Old Egg masses		If new egg masses are present		Health Parameters
Plot	Species	DBH	Egg masses?	New	Old	Below1m	Above1m	Bark wounds	Co-dominants	Unbalanced Canopy	No annual growth	Dead branches
1NAJ	Sugar maple	26	yes	yes	no	0	2	y	n	y	n	y
1NAJ	Bur oak	55.5	yes	yes	no	0	7	y	n	y	n	y
1NAJ	Bur oak	26	yes	no	yes	0	0	n	n	y	n	y
1NAJ	Bur oak	34	yes	yes	no	0	11	y	n	y	n	y
1NAJ	Bur oak	51	yes	no	yes	0	0	n	n	y	n	y
2NAJ	Bur oak	12	no	na	na	0	0	n	n	n	n	n
2NAJ	Sugar maple	25	no	na	na	0	0	n	n	y	n	n
2NAJ	Bur oak	41	yes	yes	no	0	13	n	n	y	n	y
2NAJ	Bur oak	36	yes	yes	no	0	5	y	n	y	n	y
3NAJ	Bur oak	10	yes	yes	no	0	1	n	n	y	n	n
3NAJ	Oak	23.5	no	na	na	0	0	n	n	y	n	y
4NAJ	Sugar maple	25.5	yes	no	yes	0	0	y	n	n	n	y
4NAJ	Bur oak	85	yes	yes	no	0	7	n	n	y	n	y
4NAJ	Bur oak	15	yes	no	yes	0	0	y	n	y	n	y
4NAJ	Oak	37.5	yes	yes	no	0	8	y	n	y	n	y
4NAJ	Oak	35	yes	yes	no	0	8	n	n	y	n	y
5NAJ	Oak	41	yes	yes	no	0	30	n	n	y	n	y
5NAJ	Oak	45	yes	yes	no	0	25	y	n	y	n	y
5NAJ	Oak	56	yes	yes	no	0	7	n	n	y	n	y
6PET	White oak	33	no	na	na	0	0	n	n	n	y	n
6PET	Red oak	59	yes	no	yes	0	0	n	n	y	n	y
6PET	Red oak	33	yes	yes	no	1	2	n	n	y	n	y
6PET	Sugar maple	43.5	yes	no	yes	0	0	n	n	y	y	y
6PET	Unknown	33.2	yes	no	yes	0	0	n	n	y	n	y
7PET	White oak	24	no	na	na	0	0	y	n	y	n	n
8PET	White oak	50	yes	yes	yes	2	1	y	y	n	y	y
9MDC	Shagbark hickory	30	yes	yes	yes	0	1	y	n	y	n	y
9MDC	Shagbark hickory	41	no	na	na	0	0	y	n	y	n	y
9MDC	Sugar maple	16	no	na	na	0	0	n	n	n	n	y
10MDC	Shagbark hickory	30.5	no	na	na	0	0	n	n	n	n	n
10MDC	Bur oak	32	yes	no	yes	0	0	y	n	n	n	y
11MDC	Red oak	61	yes	yes	yes	1	3	n	n	n	n	y
11MDC	Shagbark hickory	18	no	na	na	0	0	n	n	n	n	n
11MDC	Shagbark hickory	12	no	na	na	0	0	y	n	n	n	y
12MDC	Shagbark hickory	17	no	na	na	0	0	n	n	n	n	n
12MDC	Bur oak	57.5	yes	yes	no	0	15	y	n	n	n	y
13MDC	Sugar maple	16	no	na	na	0	0	y	y	y	n	y
13MDC	Shagbark hickory	10.5	no	na	na	0	0	n	n	n	n	n
13MDC	Red oak	46.5	yes	yes	yes	0	5	n	n	n	n	n
14KJD	White oak	49.1	yes	yes	no	9	2	y	n	n	y	y
14KJD	Shagbark hickory	20.7	no	na	na	0	0	n	n	n	n	n
14KJD	Sugar maple	28	no	na	na	0	0	y	n	y	n	y
15KJD	Shagbark hickory	35.8	no	na	na	0	0	y	n	n	n	n
15KJD	Shagbark hickory	34.5	no	na	na	0	0	y	n	n	n	y
16KJD	Maple	28.8	no	na	na	0	0	n	n	n	n	y
16KJD	Maple	47.6	yes	yes	no	1	0	y	n	n	y	y
16KJD	Maple	58.6	yes	yes	no	0	1	n	n	y	y	y
16KJD	Ash	24.1	yes	no	yes	0	0	y	n	n	n	n
17CJT	Sugar maple	17	yes	yes	no	0	6	y	n	n	y	n
17CJT	Red oak	27	yes	yes	yes	4	1	y	n	y	n	y
17CJT	Red oak	42.3	yes	yes	yes	1	49	y	y	y	n	y
17CJT	Red oak	18.4	yes	yes	yes	1	1	y	n	n	n	y
17CJT	Red oak	25.4	yes	yes	no	1	6	n	y	y	n	n
17CJT	Red oak	39	yes	yes	yes	7	44	n	n	n	n	y
17CJT	White oak	39	yes	yes	yes	2	1	y	n	y	y	y
17CJT	Red oak	38.1	yes	yes	yes	6	16	y	y	n	n	y
18CJT	Unknown	44.4	yes	yes	yes	1	32	n	n	y	y	n
18CJT	Sugar maple	34.4	yes	yes	yes	0	1	y	n	n	n	y
18CJT	Sugar maple	17.4	yes	no	yes	0	0	y	y	y	n	n
18CJT	Red oak	41.1	yes	yes	yes	1	7	n	n	y	n	n
18CJT	Unknown	53.9	yes	yes	yes	2	5	n	n	n	n	y
19SAM	Bur oak	74.5	yes	no	yes	0	0	n	y	y	y	y
19SAM	White ash	22.4	yes	yes	no	6	0	y	n	y	y	y
19SAM	Bitternut hickory	16.9	yes	yes	no	2	0	n	n	n	n	n
20SAM	White ash	14.6	yes	yes	no	3	0	y	n	y	n	y
20SAM	Bur oak	45.5	yes	yes	no	1	0	y	n	y	n	y
20SAM	Bur oak	44.9	yes	yes	no	0	50	n	n	y	y	y
21SAM	Oak	58	yes	yes	no	12	0	y	n	y	n	y
21SAM	Maple	47.8	no	na	na	0	0	n	n	n	y	y
21SAM	Ironwood	19.3	no	na	na	0	0	y	n	y	n	y
22SAM	White ash	41.3	no	na	na	0	0	y	n	y	y	y
22SAM	Basswood	16.5	no	na	na	0	0	y	n	n	n	n
23SAM	Oak	69	yes	no	yes	0	0	y	n	n	n	y
23SAM	Sugar maple	11.3	yes	no	yes	0	0	y	n	n	n	y
23SAM	Bur oak	33.5	no	na	na	0	0	n	n	y	n	n
23SAM	Basswood	12.3	yes	yes	no	0	1	y	y	n	y	n
23SAM	Sugar maple	9.7	no	na	na	0	0	n	n	n	n	n
23SAM	Sugar maple	12.4	no	na	na	0	0	y	n	n	n	n
24NS	Red oak	36	yes	yes	yes	2	10	y	n	y	n	y
24NS	Basswood	7.8	no	na	na	0	0	y	n	n	n	n
24NS	Red maple	9.2	no	na	na	0	0	y	n	n	y	y
24NS	Red maple	9	no	na	na	0	0	y	y	y	n	n
25NS	Red maple	32.3	yes	yes	yes	0	2	y	y	n	n	y
25NS	Red oak	68	yes	yes	yes	8	3	y	n	y	n	y
25NS	Green ash	6.5	no	na	na	0	0	y	n	n	y	y
25NS	Sugar maple	18.4	yes	yes	yes	1	0	y	y	n	n	n
25NS	Red oak	70.3	yes	yes	yes	0	5	y	n	n	n	y
26NS	Basswood	15.1	yes	no	yes	0	0	y	n	n	n	n
26NS	Sugar maple	14.8	yes	yes	no	0	3	y	n	n	n	n
26NS	Red oak	13.5	no	na	na	0	0	n	n	n	n	n
27NS	Red oak	30.2	yes	yes	yes	2	3	y	n	n	n	y
27NS	Sugar maple	12.2	no	na	na	0	0	y	n	n	n	y
27NS	Red oak	54.9	yes	yes	yes	0	6	y	n	n	n	y
27NS	Shagbark hickory	8.1	no	na	na	0	0	y	n	n	n	y
27NS	Sugar maple	6.8	yes	yes	no	0	1	y	n	y	n	y
27NS	Red oak	46	yes	yes	yes	0	1	n	n	y	n	y
28CMS	Bitternut hickory	14	yes	yes	yes	2	2	n	n	n	n	y
28CMS	Sugar maple	23.5	yes	yes	no	1	0	n	y	y	n	y
28CMS	Sugar maple	28.5	yes	yes	no	2	1	n	n	n	y	y
28CMS	Green ash	8.5	no	na	na	0	0	y	n	y	y	y
29CMS	Green ash	7	no	na	na	0	0	y	y	y	y	y
29CMS	Sugar maple	55	no	na	na	0	0	n	n	n	n	y
30CMS	Sugar maple	23	no	na	na	0	0	y	n	y	y	y
30CMS	Sugar maple	31	yes	yes	no	0	1	n	y	n	n	n
30CMS	Green ash	8	no	na	na	0	0	y	n	y	y	y
30CMS	White ash	18	no	na	na	0	0	n	n	y	y	y
31CMS	Bur oak	57.5	yes	yes	yes	6	0	y	n	y	n	y
31CMS	Bur oak	62	yes	yes	yes	2	8	n	n	y	n	y
31CMS	Sugar maple	3	yes	yes	no	0	1	n	y	y	n	n
31CMS	Sugar maple	2.3	no	na	na	0	0	n	n	n	n	n
32CMS	Bur oak	56	yes	yes	yes	12	21	n	n	n	n	n
32CMS	Shagbark hickory	15.5	yes	yes	yes	1	2	y	n	n	n	n
33JKL	White ash	20.2	yes	yes	no	2	25	y	n	y	y	y
33JKL	Sugar maple	12.4	yes	yes	no	1	0	n	n	n	n	n
33JKL	Red oak	44.1	yes	yes	no	2	23	n	n	n	n	n
33JKL	Sugar maple	11.6	yes	yes	no	0	1	n	n	n	n	n
33JKL	White oak	12.5	yes	yes	no	3	2	y	n	n	n	n
34JKL	Sugar maple	33.1	yes	no	yes	0	0	n	n	n	n	n
34JKL	Green ash	10.8	no	na	na	0	0	y	n	n	y	y
34JKL	Sugar maple	11	yes	yes	no	1	1	n	n	n	n	n
35JKL	Red oak	48.5	yes	yes	no	6	30	n	n	y	n	y
35JKL	Sugar maple	10	yes	yes	no	1	0	y	n	y	n	n
35JKL	Red oak	29.5	yes	yes	no	2	2	n	n	n	n	y
35JKL	Red oak	59.5	yes	yes	no	8	60	y	n	y	n	y
35JKL	Green ash	9.5	no	na	na	0	0	y	n	n	n	n
35JKL	Sugar maple	10.3	no	na	na	0	0	n	n	y	n	n
36JKL	Ironwood	17.3	yes	yes	no	1	8	y	n	y	n	y
36JKL	Red maple	17.7	yes	yes	no	2	4	n	y	n	n	n
36JKL	Red oak	63	yes	yes	no	3	11	n	n	n	n	y
37JKL	Sugar maple	23.1	yes	yes	no	0	6	n	n	n	n	y
37JKL	Sugar maple	15.6	yes	yes	no	0	1	n	n	n	n	n
37JKL	Red oak	67.8	yes	yes	no	0	17	y	n	n	n	y
38SWM	Red oak	23	yes	no	yes	0	0	y	n	y	n	y
38SWM	Red oak	30	yes	no	yes	0	0	y	n	y	n	n
38SWM	White ash	32.5	yes	no	yes	0	0	y	n	y	y	y
38SWM	White ash	10	no	na	na	0	0	y	n	n	n	n
38SWM	Red oak	61.5	yes	yes	yes	1	14	y	n	n	n	n
38SWM	Sugar maple	24.5	yes	yes	no	3	0	y	n	n	n	y
39SWM	Red oak	40.5	yes	yes	yes	3	48	y	n	y	n	y
39SWM	Red oak	14.5	yes	yes	no	0	8	y	n	y	n	y
39SWM	Basswood	17.5	yes	no	yes	0	0	y	y	y	n	n
39SWM	Basswood	10	yes	yes	no	1	0	y	n	y	n	n
40SWM	Sugar maple	12.5	yes	yes	no	1	0	y	n	y	n	n
40SWM	Sugar maple	16.5	yes	yes	no	3	2	y	n	n	n	n
40SWM	Sugar maple	28.5	yes	yes	yes	2	0	n	n	n	n	y
41SWM	Sugar maple	10	yes	yes	no	2	0	y	n	n	n	n
41SWM	Sugar maple	23.5	yes	yes	no	1	0	y	n	n	n	y
41SWM	Sugar maple	30.5	no	na	na	0	0	y	n	y	y	y
41SWM	Ironwood	19	yes	yes	no	0	1	y	n	n	n	y
42SWM	Red maple	23	yes	yes	yes	1	0	y	n	n	n	n
42SWM	Silver maple	9	no	na	na	0	0	y	n	n	n	n
42SWM	Basswood	11	yes	yes	no	1	0	y	n	n	n	n
42SWM	Maple	10	no	na	na	0	0	n	n	n	y	y
43SWM	Red oak	54.5	yes	yes	no	4	1	y	n	y	n	y
43SWM	Red oak	51.5	yes	yes	yes	0	3	y	n	y	n	y
43SWM	Red maple	15	yes	no	yes	0	2	y	y	y	n	n
43SWM	Red oak	38.5	yes	yes	yes	0	2	y	n	n	n	y
